# Supplementary material for: Expanding Hybrid Studies for Implementation Research: Intervention, Implementation Strategy, and Context
Source: Front Public Health. 2019 Nov 8;7:325. doi: 10.3389/fpubh.2019.00325 (PMC6857476; doi:10.3389/fpubh.2019.00325)
Supplement: Supplementary Table 1 — Description of data: description of all proposed two-variable and three-variable hybrid study types. [file Table_1.XLSX]

## Sheet: Sheet1
	Two-Variable									Three-Variable
Study Characteristic	I/is (Type 1)	I-IS (Type 2)	IS/i (Type 3)	IS/c	IS-C	C/is	C/i (Type 1)	I-C	I/c	I/is/c	IS/i/c	C/i/is	I-IS/c	I-C/is	IS-C/i	I-IS-C
What is being varied?	Intervention	Intervention & Implementation Strategy	Implementation Strategy	Implementation Strategy	Implementation Strategy & Context	Context	Context	Intervention & Context	Intervention	Intervention	Implementation Strategy	Context	Intervention & Implementation Strategy	Intervention & Context	Implementation Strategy & Context	Intervention & Implementation Strategy & Context
Research Aims	Primary aim: Evaluate intervention effectiveness	Co-primary aim: Evaluate intervention effectiveness	Primary aim: Evaluate implementation strategy effectiveness	Primary aim: Evaluate implementation strategy effectiveness	Co-primary aim: Evaluate implementation strategy effectiveness	Primary aim: Evaluate effects of context	Primary aim: Evaluate effects of context	Co-primary aim: Evaluate intervention effectiveness	Primary aim: Evaluate intervention effectiveness	Primary aim: Evaluate intervention effectiveness	Primary aim: Evaluate implementation strategy effectiveness	Primary aim: Evaluate effects of context	Co-primary aim: Evaluate intervention effectiveness	Co-primary aim: Evaluate intervention effectiveness	Co-primary aim: Evaluate implementation strategy effectiveness	Co-primary aim: Evaluate intervention effectiveness
	Secondary aim: Assess implementation outcomes associated with implementation strategy	Co-primary aim: Evaluate implementation strategy effectiveness	Secondary aim: Assess patient health outcomes associated with intervention	Secondary aim: Better understand the context for implementation	Co-primary aim: Evaluate effects of context	Secondary aim: Assess implementation outcomes associated with implementation strategy	Secondary aim: Assess patient health outcomes associated with intervention	Co-primary aim: Evaluate effects of context	Secondary aim: Better understand the context for implementation	Secondary aim: Assess implementation outcomes associated with implementation strategy	Secondary aim: Assess patient health outcomes associated with intervention	Secondary aim: Assess patient health outcomes associated with intervention	Co-primary aim: Evaluate implementation strategy effectiveness	Co-primary aim: Evaluate effects of context	Co-primary aim: Evaluate effects of context	Co-primary aim: Evaluate implementation strategy effectiveness
										Secondary aim: Better understand the context for implementation	Secondary aim: Better understand the context for implementation	Secondary aim: Assess implementation outcomes associated with implementation strategy	Secondary aim: Better understand the context for implementation	Secondary aim: Assess implementation outcomes associated with implementation strategy	Secondary aim: Assess patient health outcomes associated with intervention	Co-primary aim: Evaluate effects of context
Research questions (examples)	Primary question: Will the intervention improve health outcomes?	Co-primary question: Will the intervention improve health outcomes?	Primary question: Will the implementation strategy improve implementation outcomes?	Primary question: Will the implementation strategy improve implementation outcomes?	Co-primary question: Will the implementation strategy improve implementation outcomes?	Primary question: Which contextual factors mediate or moderate the effectiveness of the implementation strategy?	Primary question: Which contextual factors mediate or moderate the effectiveness of the intervention?	Co-primary question: Will the intervention improve health outcomes?	Primary question: Will the intervention improve health outcomes?	Primary question: Will the intervention improve health outcomes?	Primary question: Will the implementation strategy improve implementation outcomes?	Primary question: Which contextual factors mediate or moderate the effectiveness of the intervention and implementation strategy?	Co-primary question: Will the intervention improve health outcomes?	Co-primary question: Will the intervention improve health outcomes?	Co-primary question: Will the implementation strategy improve implementation outcomes?	Co-primary question: Will the intervention improve health outcomes?
	Secondary question: What are the implementation outcomes of the specified implementation strategy?	Co-primary question: Will the implementation strategy improve implementation outcomes?	Secondary question: Are patient health outcomes acceptable?	Secondary question(s): What are the barriers to and facilitators of implementation of the implementation strategy?	Co-primary question: Which contextual factors mediate or moderate the effectiveness of the implementation strategy?	Secondary question: What are the implementation outcomes of the specified implementation strategy?	Secondary question: Are patient health outcomes acceptable?	Co-primary question: Which contextual factors mediate or moderate the effectiveness of the intervention?	Secondary question(s): What are the barriers to and facilitators of implementation of the intervention?	Secondary question: What are the implementation outcomes of the specified implementation strategy?	Secondary question: Are patient health outcomes acceptable?	Secondary question: Are patient health outcomes acceptable?	Co-primary question: Will the implementation strategy improve implementation outcomes?	Co-primary question: Which contextual factors mediate or moderate the effectiveness of the intervention?	Co-primary question: Which contextual factors mediate or moderate the effectiveness of the implementation strategy?	Co-primary question: Will the implementation strategy improve implementation outcomes?
										Secondary question(s): What are the barriers to and facilitators of implementation of the intervention?	Secondary question(s): What are the barriers to and facilitators of implementation of the implementation strategy?	Secondary question: What are the implementation outcomes of the specified implementation strategy?	Secondary question(s): What are the barriers to and facilitators of implementation of the intervention and implementation strategy?	Secondary question: What are the implementation outcomes of the specified implementation strategy?	Secondary question: Are patient health outcomes acceptable?	Primary question: Which contextual factors mediate or moderate the effectiveness of the intervention and implementation strategy?
Evaluation methods	Primary aim: Quantitative evaluation of causal effects of intervention	Co-primary aim: Quantitative evaluation of causal effects of intervention	Primary aim: Quantitative evaluation of causal effects of implementation strategy	Primary aim: Quantitative evaluation of causal effects of implementation strategy	Co-primary aim: Quantitative evaluation of causal effects of implementation strategy	Primary aim: Quantitative evaluation of causal effects of context	Primary aim: Quantitative evaluation of causal effects of context	Co-primary aim: Quantitative evaluation of causal effects of intervention	Primary aim: Quantitative evaluation of causal effects of intervention	Primary aim: Quantitative evaluation of causal effects of intervention	Primary aim: Quantitative evaluation of causal effects of implementation strategy	Primary aim: Quantitative evaluation of causal effects of context	Co-primary aim: Quantitative evaluation of causal effects of intervention	Co-primary aim: Quantitative evaluation of causal effects of intervention	Co-primary aim: Quantitative evaluation of causal effects of implementation strategy	Co-primary aim: Quantitative evaluation of causal effects of intervention
	Secondary aim: Quantitative, qualitative, or mixed-methods evaluation of implementation outcomes	Co-primary aim: Quantitative evaluation of causal effects of implementation strategy	Secondary aim: Quantitative assessment of patient health outcomes	Secondary aim: Qualitative or mixed-methods process evaluation	Co-primary aim: Quantitative evaluation of causal effects of context	Secondary aim: Quantitative, qualitative, or mixed-methods evaluation of implementation outcomes	Secondary aim: Quantitative assessment of patient health outcomes	Co-primary aim: Quantitative evaluation of causal effects of context	Secondary aim: Qualitative or mixed-methods process evaluation	Secondary aim: Quantitative, qualitative, or mixed-methods evaluation of implementation outcomes	Secondary aim: Quantitative assessment of patient health outcomes	Secondary aim: Quantitative assessment of patient health outcomes	Co-primary aim: Quantitative evaluation of causal effects of implementation strategy	Co-primary aim: Quantitative evaluation of causal effects of context	Co-primary aim: Quantitative evaluation of causal effects of context	Co-primary aim: Quantitative evaluation of causal effects of implementation strategy
										Secondary aim: Qualitative or mixed-methods process evaluation	Secondary aim: Qualitative or mixed-methods process evaluation	Secondary aim: Quantitative, qualitative, or mixed-methods evaluation of implementation outcomes	Secondary aim: Qualitative or mixed-methods process evaluation	Secondary aim: Quantitative, qualitative, or mixed-methods evaluation of implementation outcomes	Secondary aim: Quantitative assessment of patient health outcomes	Co-primary aim: Quantitative evaluation of causal effects of context
